# Supplementary material for: Four new species of ctenid spiders (Araneae, Ctenidae) from Southeast Asia, with the first description of the female of Sinoctenuszhui Marusik, Zhang & Omelko, 2012
Source: Biodivers Data J. 2022 Sep 15;10:e91350. doi: 10.3897/BDJ.10.e91350 (PMC9848509; doi:10.3897/BDJ.10.e91350)
Supplement: XML Treatment for Anahita menglun [file BDJ.10.e91350-treatment1.xml]

<!DOCTYPE tp:taxon-treatment
  PUBLIC "-//TaxonX//DTD Taxonomic Treatment Publishing DTD v0 20100105//EN" "tax-treatment-NSO.dtd">
<tp:taxon-treatment xmlns:tp="http://www.plazi.org/taxpub"><tp:treatment-meta><mixed-citation publication-type="journal"><person-group><name><surname>Lu</surname><given-names>Ying</given-names></name><name><surname>Chu</surname><given-names>Chang</given-names></name><name><surname>Yao</surname><given-names>Zhiyuan</given-names></name><name><surname>Li</surname><given-names>Shuqiang</given-names></name></person-group><article-title>Four new species of ctenid spiders (<tp:taxon-name><tp:taxon-name-part taxon-name-part-type="order">Araneae</tp:taxon-name-part></tp:taxon-name>, <tp:taxon-name><tp:taxon-name-part taxon-name-part-type="family">Ctenidae</tp:taxon-name-part></tp:taxon-name>) from Southeast Asia, with the first description of the female of <italic><tp:taxon-name><tp:taxon-name-part taxon-name-part-type="genus" reg="Sinoctenus">Sinoctenus</tp:taxon-name-part><tp:taxon-name-part taxon-name-part-type="species" reg="zhui">zhui</tp:taxon-name-part></tp:taxon-name></italic> Marusik, Zhang &amp; Omelko, 2012</article-title><source>Biodivers Data J</source><day>15</day><month>09</month><year>2022</year><volume>10</volume><pub-id pub-id-type="doi">10.3897/BDJ.10.e91350</pub-id></mixed-citation></tp:treatment-meta><tp:nomenclature><tp:taxon-name>
            <object-id xmlns:xlink="http://www.w3.org/1999/xlink" content-type="arpha" xlink:type="simple">9DFB952E-C342-5DBD-A2BB-907FE2E6C3DE</object-id>
            <tp:taxon-name-part taxon-name-part-type="genus">Anahita</tp:taxon-name-part>
            <tp:taxon-name-part taxon-name-part-type="species">menglun</tp:taxon-name-part>
            <object-id xmlns:xlink="http://www.w3.org/1999/xlink" content-type="zoobank" xlink:type="simple" object-id-type="ZooBank">6856B6D4-E55F-41D5-9EE7-FDEE238B0D81</object-id>
          </tp:taxon-name><tp:taxon-authority>Yao &amp; Li</tp:taxon-authority><tp:taxon-status xmlns:xlink="http://www.w3.org/1999/xlink" xlink:type="simple">sp. n.</tp:taxon-status></tp:nomenclature><tp:treatment-sec sec-type="materials"><title>Materials</title><list list-type="alpha-lower" list-content="occurrences"><list-item><p><bold>Type status:</bold> <named-content xmlns:xlink="http://www.w3.org/1999/xlink" content-type="dwc:typeStatus" xlink:type="simple">Holotype</named-content>. <bold>Occurrence:</bold> recordedBy: <named-content xmlns:xlink="http://www.w3.org/1999/xlink" content-type="dwc:recordedBy" xlink:type="simple">Guo Zheng</named-content>; individualCount: <named-content xmlns:xlink="http://www.w3.org/1999/xlink" content-type="dwc:individualCount" xlink:type="simple">1</named-content>; sex: <named-content xmlns:xlink="http://www.w3.org/1999/xlink" content-type="dwc:sex" xlink:type="simple">male</named-content>; lifeStage: <named-content xmlns:xlink="http://www.w3.org/1999/xlink" content-type="dwc:lifeStage" xlink:type="simple">adult</named-content>; <bold>Taxon:</bold> order: <named-content xmlns:xlink="http://www.w3.org/1999/xlink" content-type="dwc:order" xlink:type="simple"><tp:taxon-name><tp:taxon-name-part taxon-name-part-type="order">Araneae</tp:taxon-name-part></tp:taxon-name></named-content>; family: <named-content xmlns:xlink="http://www.w3.org/1999/xlink" content-type="dwc:family" xlink:type="simple"><tp:taxon-name><tp:taxon-name-part taxon-name-part-type="family">Ctenidae</tp:taxon-name-part></tp:taxon-name></named-content>; genus: <named-content xmlns:xlink="http://www.w3.org/1999/xlink" content-type="dwc:genus" xlink:type="simple"><tp:taxon-name><tp:taxon-name-part taxon-name-part-type="genus">Anahita</tp:taxon-name-part></tp:taxon-name></named-content>; <bold>Location:</bold> country: <named-content xmlns:xlink="http://www.w3.org/1999/xlink" content-type="dwc:country" xlink:type="simple">China</named-content>; stateProvince: <named-content xmlns:xlink="http://www.w3.org/1999/xlink" content-type="dwc:stateProvince" xlink:type="simple">Yunnan</named-content>; municipality: <named-content xmlns:xlink="http://www.w3.org/1999/xlink" content-type="dwc:municipality" xlink:type="simple">Xishuangbanna</named-content>; locality: <named-content xmlns:xlink="http://www.w3.org/1999/xlink" content-type="dwc:locality" xlink:type="simple">Mengla County</named-content>; verbatimLocality: <named-content xmlns:xlink="http://www.w3.org/1999/xlink" content-type="dwc:verbatimLocality" xlink:type="simple">Menglun Town, Xishuangbanna Tropical Botanical Garden, <italic><tp:taxon-name><tp:taxon-name-part taxon-name-part-type="genus" reg="Paramichelia">Paramichelia</tp:taxon-name-part><tp:taxon-name-part taxon-name-part-type="species" reg="baillonii">baillonii</tp:taxon-name-part></tp:taxon-name></italic> plantation (about 20 yr.)</named-content>; verbatimElevation: <named-content xmlns:xlink="http://www.w3.org/1999/xlink" content-type="dwc:verbatimElevation" xlink:type="simple">608 ± 11 m a.s.l.</named-content>; verbatimLatitude: <named-content xmlns:xlink="http://www.w3.org/1999/xlink" content-type="dwc:verbatimLatitude" xlink:type="simple">21°54.200'N</named-content>; verbatimLongitude: <named-content xmlns:xlink="http://www.w3.org/1999/xlink" content-type="dwc:verbatimLongitude" xlink:type="simple">101°16.923'E</named-content>; <bold>Event:</bold> samplingProtocol: <named-content xmlns:xlink="http://www.w3.org/1999/xlink" content-type="dwc:samplingProtocol" xlink:type="simple">Collected by hand in leaf litter</named-content>; year: <named-content xmlns:xlink="http://www.w3.org/1999/xlink" content-type="dwc:year" xlink:type="simple">2007</named-content>; month: <named-content xmlns:xlink="http://www.w3.org/1999/xlink" content-type="dwc:month" xlink:type="simple">4</named-content>; day: <named-content xmlns:xlink="http://www.w3.org/1999/xlink" content-type="dwc:day" xlink:type="simple">19–26</named-content>; <bold>Record Level:</bold> institutionCode: <named-content xmlns:xlink="http://www.w3.org/1999/xlink" content-type="dwc:institutionCode" xlink:type="simple">IZCAS-Ar 43472</named-content></p></list-item></list></tp:treatment-sec><tp:treatment-sec sec-type="Description"><title>Description</title><p><bold>Male</bold> (IZCAS-Ar 43472): PL 2.1, PW 1.7, AW 0.8, OL 2.2, OW 1.3. Eye diameters and interdistances: AME 0.10, ALE 0.09, PME 0.13, PLE 0.14, AME–AME 0.12, AME–ALE 0.13, PME–PME 0.15, PME–PLE 0.18, AME–PME 0.09, ALE–PLE 0.12, clypeus AME 0.05, clypeus ALE 0.23. Palp and leg measurements: palp 3.0 (0.7, 0.5, 0.6, -, 1.2), I 11.6 (3.0, 1.0, 3.4, 2.9, 1.3), II 9.5 (2.5, 0.9, 2.6, 2.4, 1.1), III 8.6 (2.3, 0.8, 2.2, 2.3, 1.0), IV 13.0 (3.4, 0.9, 3.3, 4.0, 1.4). Leg formula 1423. Spination of palp and legs: palp 130, 110, 1110; femora I p021, d111, r112, II–III p112, d111, r112, IV p112, d111, r111; patellae 000; tibiae I–II v222222, III p11, d11, r11, v222; IV p11, r11, v222; metatarsi I–II v222, III p012, d010, r012, v222, IV p112, r112, v1112. Chelicerae with 3 promarginal, 4 + 1 retromarginal teeth and with elongated narrow patch of about 4 denticles along entire cheliceral furrow. Retromargin of chelicerae close to fang base with one bristle. Leg claws I with 5 secondary teeth and II–IV with 6 secondary teeth. Position of tarsal organ: IV 1.15.</p><p>Palp (Fig. <xref ref-type="fig" rid="F8054164">2</xref>a–c). Palpal tibia without RTA and intrasegmental sclerite, distally with retrolateral stout spine. Cymbium elongate oval, retrolaterally with slightly stronger bulge than prolaterally. Embolus arising at 5-o’clock-position, long and filiform, running around tegulum, its tip situated distally in 12 to 12.30-o’clock-position. Palp without conductor. Tegular apophysis arising from central tegulum, distally hooked.</p><p>Colour (Fig. <xref ref-type="fig" rid="F8073708">9</xref><xref ref-type="fig" rid="F8073713">a</xref>). Yellowish-brown partly with darker patterns. Dorsal prosoma with two broad lateral bands and marked fovea. Submarginally with narrow band, marginally with thin black line. Sternum and ventral coxae yellowish with darker marks, labium and gnathocoxae yellowish without marks. Chelicerae with two distinct longitudinal bands. Legs yellowish-brown with spots on ventral femora and dark parts mostly on leg IV. Dorsal opisthosoma with distinct light median band. Ventral opisthosoma spotted. Spinnerets yellowish, anterior and posterior spinnerets laterally black.</p><p>
            <bold>Female</bold>
          </p><p>Unknown.</p></tp:treatment-sec><tp:treatment-sec sec-type="Diagnosis"><title>Diagnosis</title><p>Small <tp:taxon-name><tp:taxon-name-part taxon-name-part-type="family">Ctenidae</tp:taxon-name-part></tp:taxon-name> (total length male 4.3). The new species can be distinguished from all known congeners by the embolus arising at 5-o’clock-position (Fig. <xref ref-type="fig" rid="F8054164">2</xref>b), by the tegular apophysis with hooked tip (Fig. <xref ref-type="fig" rid="F8054164">2</xref>a and c) and by the palp having no conductor (Fig. <xref ref-type="fig" rid="F8054164">2</xref>a and c).</p></tp:treatment-sec><tp:treatment-sec sec-type="Etymology"><title>Etymology</title><p>The specific name refers to the type locality and is a noun in apposition.</p></tp:treatment-sec><tp:treatment-sec sec-type="Distribution"><title>Distribution</title><p>China (Yunnan, type locality, Fig. <xref ref-type="fig" rid="F8054162">1</xref>).</p></tp:treatment-sec><tp:treatment-sec><!--Section generated to contain objects referenced in tp:taxon-treatment.--><fig id="F8054164" position="float" orientation="portrait"><object-id xmlns:xlink="http://www.w3.org/1999/xlink" content-type="arpha" xlink:type="simple">41F8AA27-4929-5647-BFE4-2C2BEBF12070</object-id><object-id xmlns:xlink="http://www.w3.org/1999/xlink" content-type="doi" xlink:type="simple">10.3897/BDJ.10.e91350.figure2</object-id><label>Figure 2.</label><caption><p><italic><tp:taxon-name><tp:taxon-name-part taxon-name-part-type="genus" reg="Anahita">Anahita</tp:taxon-name-part><tp:taxon-name-part taxon-name-part-type="species" reg="menglun">menglun</tp:taxon-name-part></tp:taxon-name></italic> sp. n., holotype male. <bold>a</bold> Palp, prolateral view; <bold>b</bold> Palp, ventral view; <bold>c</bold> Palp, retrolateral view. DS = distal retrolateral spine, E = embolus, TA = tegular apophysis. Scale bar: 0.20 mm (<bold>a</bold>–<bold>c</bold>).</p></caption><graphic xmlns:xlink="http://www.w3.org/1999/xlink" xlink:href="bdj-10-e91350-g002.jpg" position="float" id="oo_735624.jpg" orientation="portrait" xlink:type="simple"><uri content-type="original_file" xlink:type="simple">https://binary.pensoft.net/fig/735624</uri></graphic></fig><fig-group id="F8073708" position="float" orientation="portrait"><caption><p>Dorsal view and ventral view of habitus.</p></caption><fig id="F8073713" position="float" orientation="portrait"><object-id xmlns:xlink="http://www.w3.org/1999/xlink" content-type="arpha" xlink:type="simple">2DF2BADD-7BE8-5413-8428-978F640F10AE</object-id><object-id xmlns:xlink="http://www.w3.org/1999/xlink" content-type="doi" xlink:type="simple">10.3897/BDJ.10.e91350.figure9a</object-id><label>Figure 9a.</label><caption><p><italic><tp:taxon-name><tp:taxon-name-part taxon-name-part-type="genus" reg="Anahita">Anahita</tp:taxon-name-part><tp:taxon-name-part taxon-name-part-type="species" reg="menglun">menglun</tp:taxon-name-part></tp:taxon-name></italic> sp. n., holotype male from China. Scale bar: 1.00 mm.</p></caption><graphic xmlns:xlink="http://www.w3.org/1999/xlink" xlink:href="bdj-10-e91350-g009_a.jpg" xlink:type="simple" position="float" orientation="portrait" id="oo_724379.jpg"><uri content-type="original_file" xlink:type="simple">https://binary.pensoft.net/fig/724379</uri></graphic></fig><fig id="F8073714" position="float" orientation="portrait"><object-id xmlns:xlink="http://www.w3.org/1999/xlink" content-type="arpha" xlink:type="simple">1221C9F9-5F61-52FC-8147-EC0871068B50</object-id><object-id xmlns:xlink="http://www.w3.org/1999/xlink" content-type="doi" xlink:type="simple">10.3897/BDJ.10.e91350.figure9b</object-id><label>Figure 9b.</label><caption><p><italic><tp:taxon-name><tp:taxon-name-part taxon-name-part-type="genus" reg="Bowie">Bowie</tp:taxon-name-part><tp:taxon-name-part taxon-name-part-type="species" reg="haiphong">haiphong</tp:taxon-name-part></tp:taxon-name></italic> sp. n., holotype male from Vietnam. Scale bar: 2.00 mm. <ext-link xmlns:xlink="http://www.w3.org/1999/xlink" ext-link-type="uri" xlink:href="https://doi.org/10.3897/BDJ.10.e91350.figure9b" xlink:type="simple"> </ext-link></p></caption><graphic xmlns:xlink="http://www.w3.org/1999/xlink" xlink:href="bdj-10-e91350-g009_b.jpg" xlink:type="simple" position="float" orientation="portrait" id="oo_724381.jpg"><uri content-type="original_file" xlink:type="simple">https://binary.pensoft.net/fig/724381</uri></graphic></fig><fig id="F8073715" position="float" orientation="portrait"><object-id xmlns:xlink="http://www.w3.org/1999/xlink" content-type="arpha" xlink:type="simple">C6ADD7EB-236D-542E-B411-9CF039A6F72F</object-id><object-id xmlns:xlink="http://www.w3.org/1999/xlink" content-type="doi" xlink:type="simple">10.3897/BDJ.10.e91350.figure9c</object-id><label>Figure 9c.</label><caption><p><italic><tp:taxon-name><tp:taxon-name-part taxon-name-part-type="genus" reg="Bowie">Bowie</tp:taxon-name-part><tp:taxon-name-part taxon-name-part-type="species" reg="mengla">mengla</tp:taxon-name-part></tp:taxon-name></italic> sp. n., holotype male from China. Scale bar: 1.00 mm.</p></caption><graphic xmlns:xlink="http://www.w3.org/1999/xlink" xlink:href="bdj-10-e91350-g009_c.jpg" xlink:type="simple" position="float" orientation="portrait" id="oo_724382.jpg"><uri content-type="original_file" xlink:type="simple">https://binary.pensoft.net/fig/724382</uri></graphic></fig><fig id="F8073716" position="float" orientation="portrait"><object-id xmlns:xlink="http://www.w3.org/1999/xlink" content-type="arpha" xlink:type="simple">494B7AA7-6EEA-5E20-86EA-7C7554F24CB9</object-id><object-id xmlns:xlink="http://www.w3.org/1999/xlink" content-type="doi" xlink:type="simple">10.3897/BDJ.10.e91350.figure9d</object-id><label>Figure 9d.</label><caption><p><italic><tp:taxon-name><tp:taxon-name-part taxon-name-part-type="genus" reg="Sinoctenus">Sinoctenus</tp:taxon-name-part><tp:taxon-name-part taxon-name-part-type="species" reg="zhui">zhui</tp:taxon-name-part></tp:taxon-name></italic> Marusik, Zhang &amp; Omelko, 2012, female from China. Scale bar: 2.00 mm.</p></caption><graphic xmlns:xlink="http://www.w3.org/1999/xlink" xlink:href="bdj-10-e91350-g009_d.jpg" xlink:type="simple" position="float" orientation="portrait" id="oo_724383.jpg"><uri content-type="original_file" xlink:type="simple">https://binary.pensoft.net/fig/724383</uri></graphic></fig></fig-group><fig id="F8073713" position="float" orientation="portrait"><object-id xmlns:xlink="http://www.w3.org/1999/xlink" content-type="arpha" xlink:type="simple">2DF2BADD-7BE8-5413-8428-978F640F10AE</object-id><object-id xmlns:xlink="http://www.w3.org/1999/xlink" content-type="doi" xlink:type="simple">10.3897/BDJ.10.e91350.figure9a</object-id><label>Figure 9a.</label><caption><p><italic><tp:taxon-name><tp:taxon-name-part taxon-name-part-type="genus" reg="Anahita">Anahita</tp:taxon-name-part><tp:taxon-name-part taxon-name-part-type="species" reg="menglun">menglun</tp:taxon-name-part></tp:taxon-name></italic> sp. n., holotype male from China. Scale bar: 1.00 mm.</p></caption><graphic xmlns:xlink="http://www.w3.org/1999/xlink" xlink:href="bdj-10-e91350-g009_a.jpg" xlink:type="simple" position="float" orientation="portrait" id="oo_724379.jpg"><uri content-type="original_file" xlink:type="simple">https://binary.pensoft.net/fig/724379</uri></graphic></fig><fig id="F8054162" position="float" orientation="portrait"><object-id xmlns:xlink="http://www.w3.org/1999/xlink" content-type="arpha" xlink:type="simple">23C80D4B-D42D-5CC5-AACA-4129C9432B86</object-id><object-id xmlns:xlink="http://www.w3.org/1999/xlink" content-type="doi" xlink:type="simple">10.3897/BDJ.10.e91350.figure1</object-id><label>Figure 1.</label><caption><p>New distribution records of ctenid species from China and Vietnam. 1. <italic><tp:taxon-name><tp:taxon-name-part taxon-name-part-type="genus" reg="Anahita">Anahita</tp:taxon-name-part><tp:taxon-name-part taxon-name-part-type="species" reg="menglun">menglun</tp:taxon-name-part></tp:taxon-name></italic> sp. n. 2. <italic><tp:taxon-name><tp:taxon-name-part taxon-name-part-type="genus" reg="Bowie">Bowie</tp:taxon-name-part><tp:taxon-name-part taxon-name-part-type="species" reg="haiphong">haiphong</tp:taxon-name-part></tp:taxon-name></italic> sp. n. 3. <italic><tp:taxon-name><tp:taxon-name-part taxon-name-part-type="genus" reg="Bowie">B.</tp:taxon-name-part><tp:taxon-name-part taxon-name-part-type="species" reg="mengla">mengla</tp:taxon-name-part></tp:taxon-name></italic> sp. n. 4. <italic><tp:taxon-name><tp:taxon-name-part taxon-name-part-type="genus" reg="Bowie">B.</tp:taxon-name-part><tp:taxon-name-part taxon-name-part-type="species" reg="zhengi">zhengi</tp:taxon-name-part></tp:taxon-name></italic> sp. n. 5. <italic><tp:taxon-name><tp:taxon-name-part taxon-name-part-type="genus" reg="Sinoctenus">Sinoctenus</tp:taxon-name-part><tp:taxon-name-part taxon-name-part-type="species" reg="zhui">zhui</tp:taxon-name-part></tp:taxon-name></italic>.</p></caption><graphic xmlns:xlink="http://www.w3.org/1999/xlink" xlink:href="bdj-10-e91350-g001.jpg" position="float" id="oo_736095.jpg" orientation="portrait" xlink:type="simple"><uri content-type="original_file" xlink:type="simple">https://binary.pensoft.net/fig/736095</uri></graphic></fig></tp:treatment-sec></tp:taxon-treatment>
