# Supplementary material for: Four new species of ctenid spiders (Araneae, Ctenidae) from Southeast Asia, with the first description of the female of Sinoctenuszhui Marusik, Zhang & Omelko, 2012
Source: Biodivers Data J. 2022 Sep 15;10:e91350. doi: 10.3897/BDJ.10.e91350 (PMC9848509; doi:10.3897/BDJ.10.e91350)
Supplement: XML Treatment for Bowie mengla [file BDJ.10.e91350-treatment3.xml]

<!DOCTYPE tp:taxon-treatment
  PUBLIC "-//TaxonX//DTD Taxonomic Treatment Publishing DTD v0 20100105//EN" "tax-treatment-NSO.dtd">
<tp:taxon-treatment xmlns:tp="http://www.plazi.org/taxpub"><tp:treatment-meta><mixed-citation publication-type="journal"><person-group><name><surname>Lu</surname><given-names>Ying</given-names></name><name><surname>Chu</surname><given-names>Chang</given-names></name><name><surname>Yao</surname><given-names>Zhiyuan</given-names></name><name><surname>Li</surname><given-names>Shuqiang</given-names></name></person-group><article-title>Four new species of ctenid spiders (<tp:taxon-name><tp:taxon-name-part taxon-name-part-type="order">Araneae</tp:taxon-name-part></tp:taxon-name>, <tp:taxon-name><tp:taxon-name-part taxon-name-part-type="family">Ctenidae</tp:taxon-name-part></tp:taxon-name>) from Southeast Asia, with the first description of the female of <italic><tp:taxon-name><tp:taxon-name-part taxon-name-part-type="genus" reg="Sinoctenus">Sinoctenus</tp:taxon-name-part><tp:taxon-name-part taxon-name-part-type="species" reg="zhui">zhui</tp:taxon-name-part></tp:taxon-name></italic> Marusik, Zhang &amp; Omelko, 2012</article-title><source>Biodivers Data J</source><day>15</day><month>09</month><year>2022</year><volume>10</volume><pub-id pub-id-type="doi">10.3897/BDJ.10.e91350</pub-id></mixed-citation></tp:treatment-meta><tp:nomenclature><tp:taxon-name>
            <object-id xmlns:xlink="http://www.w3.org/1999/xlink" content-type="arpha" xlink:type="simple">4A61A1FA-61D4-515B-ABF4-2586415AF15F</object-id>
            <tp:taxon-name-part taxon-name-part-type="genus">Bowie</tp:taxon-name-part>
            <tp:taxon-name-part taxon-name-part-type="species">mengla</tp:taxon-name-part>
            <object-id xmlns:xlink="http://www.w3.org/1999/xlink" content-type="zoobank" xlink:type="simple" object-id-type="ZooBank">B9806826-62F1-456B-A624-0B920D4D88B8</object-id>
          </tp:taxon-name><tp:taxon-authority>Yao &amp; Li</tp:taxon-authority><tp:taxon-status xmlns:xlink="http://www.w3.org/1999/xlink" xlink:type="simple">sp. n.</tp:taxon-status></tp:nomenclature><tp:treatment-sec sec-type="materials"><title>Materials</title><list list-type="alpha-lower" list-content="occurrences"><list-item><p><bold>Type status:</bold> <named-content xmlns:xlink="http://www.w3.org/1999/xlink" content-type="dwc:typeStatus" xlink:type="simple">Holotype</named-content>. <bold>Occurrence:</bold> recordedBy: <named-content xmlns:xlink="http://www.w3.org/1999/xlink" content-type="dwc:recordedBy" xlink:type="simple">Guo Zheng</named-content>; individualCount: <named-content xmlns:xlink="http://www.w3.org/1999/xlink" content-type="dwc:individualCount" xlink:type="simple">1</named-content>; sex: <named-content xmlns:xlink="http://www.w3.org/1999/xlink" content-type="dwc:sex" xlink:type="simple">male</named-content>; lifeStage: <named-content xmlns:xlink="http://www.w3.org/1999/xlink" content-type="dwc:lifeStage" xlink:type="simple">adult</named-content>; <bold>Taxon:</bold> order: <named-content xmlns:xlink="http://www.w3.org/1999/xlink" content-type="dwc:order" xlink:type="simple"><tp:taxon-name><tp:taxon-name-part taxon-name-part-type="order">Araneae</tp:taxon-name-part></tp:taxon-name></named-content>; family: <named-content xmlns:xlink="http://www.w3.org/1999/xlink" content-type="dwc:family" xlink:type="simple"><tp:taxon-name><tp:taxon-name-part taxon-name-part-type="family">Ctenidae</tp:taxon-name-part></tp:taxon-name></named-content>; genus: <named-content xmlns:xlink="http://www.w3.org/1999/xlink" content-type="dwc:genus" xlink:type="simple"><tp:taxon-name><tp:taxon-name-part taxon-name-part-type="genus">Bowie</tp:taxon-name-part></tp:taxon-name></named-content>; <bold>Location:</bold> country: <named-content xmlns:xlink="http://www.w3.org/1999/xlink" content-type="dwc:country" xlink:type="simple">China</named-content>; stateProvince: <named-content xmlns:xlink="http://www.w3.org/1999/xlink" content-type="dwc:stateProvince" xlink:type="simple">Yunnan</named-content>; municipality: <named-content xmlns:xlink="http://www.w3.org/1999/xlink" content-type="dwc:municipality" xlink:type="simple">Xishuangbanna</named-content>; locality: <named-content xmlns:xlink="http://www.w3.org/1999/xlink" content-type="dwc:locality" xlink:type="simple">Mengla County</named-content>; verbatimLocality: <named-content xmlns:xlink="http://www.w3.org/1999/xlink" content-type="dwc:verbatimLocality" xlink:type="simple">Menglun Town, Xishuangbanna Tropical Botanical Garden, <tp:taxon-name><tp:taxon-name-part taxon-name-part-type="genus" reg="Paramichelia">Paramichelia</tp:taxon-name-part><tp:taxon-name-part taxon-name-part-type="species" reg="baillonii">baillonii</tp:taxon-name-part></tp:taxon-name> plantation (about 20 yr.)</named-content>; verbatimElevation: <named-content xmlns:xlink="http://www.w3.org/1999/xlink" content-type="dwc:verbatimElevation" xlink:type="simple">608 ± 11 m a.s.l.</named-content>; verbatimLatitude: <named-content xmlns:xlink="http://www.w3.org/1999/xlink" content-type="dwc:verbatimLatitude" xlink:type="simple">21°54.200'N</named-content>; verbatimLongitude: <named-content xmlns:xlink="http://www.w3.org/1999/xlink" content-type="dwc:verbatimLongitude" xlink:type="simple">101°16.923'E</named-content>; <bold>Event:</bold> samplingProtocol: <named-content xmlns:xlink="http://www.w3.org/1999/xlink" content-type="dwc:samplingProtocol" xlink:type="simple">Collected by hand in leaf litter</named-content>; year: <named-content xmlns:xlink="http://www.w3.org/1999/xlink" content-type="dwc:year" xlink:type="simple">2007</named-content>; month: <named-content xmlns:xlink="http://www.w3.org/1999/xlink" content-type="dwc:month" xlink:type="simple">4</named-content>; day: <named-content xmlns:xlink="http://www.w3.org/1999/xlink" content-type="dwc:day" xlink:type="simple">19–26</named-content>; <bold>Record Level:</bold> institutionCode: <named-content xmlns:xlink="http://www.w3.org/1999/xlink" content-type="dwc:institutionCode" xlink:type="simple">IZCAS-Ar 43478</named-content></p></list-item><list-item><p><bold>Type status:</bold> <named-content xmlns:xlink="http://www.w3.org/1999/xlink" content-type="dwc:typeStatus" xlink:type="simple">Paratype</named-content>. <bold>Occurrence:</bold> recordedBy: <named-content xmlns:xlink="http://www.w3.org/1999/xlink" content-type="dwc:recordedBy" xlink:type="simple">Guo Zheng</named-content>; individualCount: <named-content xmlns:xlink="http://www.w3.org/1999/xlink" content-type="dwc:individualCount" xlink:type="simple">1</named-content>; sex: <named-content xmlns:xlink="http://www.w3.org/1999/xlink" content-type="dwc:sex" xlink:type="simple">male</named-content>; lifeStage: <named-content xmlns:xlink="http://www.w3.org/1999/xlink" content-type="dwc:lifeStage" xlink:type="simple">adult</named-content>; <bold>Taxon:</bold> order: <named-content xmlns:xlink="http://www.w3.org/1999/xlink" content-type="dwc:order" xlink:type="simple"><tp:taxon-name><tp:taxon-name-part taxon-name-part-type="order">Araneae</tp:taxon-name-part></tp:taxon-name></named-content>; family: <named-content xmlns:xlink="http://www.w3.org/1999/xlink" content-type="dwc:family" xlink:type="simple"><tp:taxon-name><tp:taxon-name-part taxon-name-part-type="family">Ctenidae</tp:taxon-name-part></tp:taxon-name></named-content>; genus: <named-content xmlns:xlink="http://www.w3.org/1999/xlink" content-type="dwc:genus" xlink:type="simple"><tp:taxon-name><tp:taxon-name-part taxon-name-part-type="genus">Bowie</tp:taxon-name-part></tp:taxon-name></named-content>; <bold>Location:</bold> country: <named-content xmlns:xlink="http://www.w3.org/1999/xlink" content-type="dwc:country" xlink:type="simple">China</named-content>; stateProvince: <named-content xmlns:xlink="http://www.w3.org/1999/xlink" content-type="dwc:stateProvince" xlink:type="simple">Yunnan</named-content>; municipality: <named-content xmlns:xlink="http://www.w3.org/1999/xlink" content-type="dwc:municipality" xlink:type="simple">Xishuangbanna</named-content>; locality: <named-content xmlns:xlink="http://www.w3.org/1999/xlink" content-type="dwc:locality" xlink:type="simple">Mengla County</named-content>; verbatimLocality: <named-content xmlns:xlink="http://www.w3.org/1999/xlink" content-type="dwc:verbatimLocality" xlink:type="simple">Menglun Town, Menglun Nature Reserve, Secondary tropical montane evergreen broad-leaved forest</named-content>; verbatimElevation: <named-content xmlns:xlink="http://www.w3.org/1999/xlink" content-type="dwc:verbatimElevation" xlink:type="simple">880 ± 15 m a.s.l.</named-content>; verbatimLatitude: <named-content xmlns:xlink="http://www.w3.org/1999/xlink" content-type="dwc:verbatimLatitude" xlink:type="simple">21°54.767'N</named-content>; verbatimLongitude: <named-content xmlns:xlink="http://www.w3.org/1999/xlink" content-type="dwc:verbatimLongitude" xlink:type="simple">101°11.431'E</named-content>; <bold>Event:</bold> samplingProtocol: <named-content xmlns:xlink="http://www.w3.org/1999/xlink" content-type="dwc:samplingProtocol" xlink:type="simple">Collected by hand in leaf litter</named-content>; year: <named-content xmlns:xlink="http://www.w3.org/1999/xlink" content-type="dwc:year" xlink:type="simple">2007</named-content>; month: <named-content xmlns:xlink="http://www.w3.org/1999/xlink" content-type="dwc:month" xlink:type="simple">5</named-content>; day: <named-content xmlns:xlink="http://www.w3.org/1999/xlink" content-type="dwc:day" xlink:type="simple">4–11</named-content>; <bold>Record Level:</bold> institutionCode: <named-content xmlns:xlink="http://www.w3.org/1999/xlink" content-type="dwc:institutionCode" xlink:type="simple">IZCAS-Ar 43479</named-content></p></list-item></list></tp:treatment-sec><tp:treatment-sec sec-type="Description"><title>Description</title><p><bold>Male</bold> (IZCAS-Ar 43478): PL 5.5, PW 4.3, AW 2.2, OL 4.3, OW 2.9. Eye diameters and interdistances: AME 0.22, ALE 0.16, PME 0.28, PLE 0.24, AME–AME 0.14, AME–ALE 0.31, PME–PME 0.24, PME–PLE 0.30, AME–PME 0.13, ALE–PLE 0.20, clypeus AME 0.19, clypeus ALE 0.46. Palp and leg measurements: palp 5.5 (1.9, 0.9, 1.0, -, 1.7), I 19.0 (5.1, 2.3, 4.8, 4.9, 1.9), II 17.0 (4.7, 2.3, 4.2, 4.2, 1.6), III 13.4 (3.8, 1.9, 2.5, 3.7, 1.5), IV 20.2 (5.3, 2.0, 4.5, 6.6, 1.8). Leg formula 4123. Spination of palp and legs: palp 131, 100, 1010; femora I p121, d111, r112, II–III p112, d111, r112, IV p112, d111, r012; patellae 101; tibiae I p100, d111, r110, v22222, II p110, d111, r110, v22222, III–IV p11, d111, r11, v222; metatarsi I–II p111, r111, v222, III p112, r112, v222, IV p112, d010, r112, v2222. Chelicerae with 3 promarginal, 4 retromarginal teeth and with elongated patch of 6 tiny denticles along entire cheliceral furrow. Retromargin of chelicerae close to fang base with 4 bristles. Only tarsi with sparse scopula. Right leg claws I and III with 4, II with 3 and IV with 5 secondary teeth. Position of tarsal organ: I 1.62, II 1.32, III 0.92, IV 1.30.</p><p>Palp (Fig. <xref ref-type="fig" rid="F8054414">4</xref>a–c). Palpal tibia with entirely sclerotised and pointed RTA. Cymbium tip slightly conical, with pointed retro-proximal cymbial outgrowth and the edge of outgrowth sclerotised. Embolus arising at 8-o’clock-position, short, its tip situated in distal half of tegulum. Conductor arising at 12-o’clock-position subdistally. Tegular apophysis arising subcentrally from tegulum, slightly excavated on dorsal side.</p><p>Colour (Fig. <xref ref-type="fig" rid="F8073708">9</xref><xref ref-type="fig" rid="F8073715">c</xref>). Reddish-brown to yellowish with dark patterns. Dorsal prosoma with characteristic slightly lighter median band, widened behind eyes and with some white hairs, distinctly marked fovea and indistinct radial markings. Sternum, ventral coxae and gnathocoxae yellowish, labium yellowish with darker patterns. Chelicerae reddish-brown with longitudinal lines in proximal half and with darker distal half. Leg reddish brown-yellowish. Dorsal opisthosoma yellowish with black patches, most fused into two parallel rows. Lateral opisthosoma yellowish with dark spots. Ventral opisthosoma black with white patches; epiandrium and muscle sigilla light. Anterior lateral spinnerets dark, posterior lateral and median spinnerets and anal tubercle light.</p><p>
            <bold>Female</bold>
          </p><p>Unknown.</p><p><bold>Variation</bold>: Paratype male (IZCAS-Ar 43479): PL 5.2, OL 4.0.</p></tp:treatment-sec><tp:treatment-sec sec-type="Diagnosis"><title>Diagnosis</title><p>Small <tp:taxon-name><tp:taxon-name-part taxon-name-part-type="family">Ctenidae</tp:taxon-name-part></tp:taxon-name> (total length male 9.2–9.8). The new species is assigned to the <italic>robustus</italic> species-group because of the following characteristics: stout TA; simple stout embolus with broad base and short apical part; presence of retro-proximal cymbial outgrowth; RTA arising medially to subdistally from palpal tibia; femur III with ventral hump and metatarsus III subproximally with strong cone-shaped ventral hump bearing a spine. Additionally, it resembles <italic><tp:taxon-name><tp:taxon-name-part taxon-name-part-type="genus" reg="Bowie">B.</tp:taxon-name-part><tp:taxon-name-part taxon-name-part-type="species" reg="fascination">fascination</tp:taxon-name-part></tp:taxon-name></italic> Jäger, 2022 (see <xref ref-type="bibr" rid="B8070627">Jäger 2022</xref>: figs. 230–233 and 263–264) by having similar tegular apophysis and embolus (Fig. <xref ref-type="fig" rid="F8073617">8</xref>b), but can be distinguished by the cymbium with pointed retro-proximal outgrowth (Fig. <xref ref-type="fig" rid="F8054414">4</xref>b; cymbium with blunt retro-proximal outgrowth in <italic><tp:taxon-name><tp:taxon-name-part taxon-name-part-type="genus" reg="Bowie">B.</tp:taxon-name-part><tp:taxon-name-part taxon-name-part-type="species" reg="fascination">fascination</tp:taxon-name-part></tp:taxon-name></italic>) and by the RTA thin, pointed and without the tiny tooth at the RTA apex (Fig. <xref ref-type="fig" rid="F8054414">4</xref>b and c; RTA relatively broad and with tiny tooth at RTA apex in <italic><tp:taxon-name><tp:taxon-name-part taxon-name-part-type="genus" reg="Bowie">B.</tp:taxon-name-part><tp:taxon-name-part taxon-name-part-type="species" reg="fascination">fascination</tp:taxon-name-part></tp:taxon-name></italic>).</p></tp:treatment-sec><tp:treatment-sec sec-type="Etymology"><title>Etymology</title><p>The specific name refers to the type locality and is a noun in apposition.</p></tp:treatment-sec><tp:treatment-sec sec-type="Distribution"><title>Distribution</title><p>China (Yunnan, type locality, Fig. <xref ref-type="fig" rid="F8054162">1</xref>).</p></tp:treatment-sec><tp:treatment-sec><!--Section generated to contain objects referenced in tp:taxon-treatment.--><fig id="F8054414" position="float" orientation="portrait"><object-id xmlns:xlink="http://www.w3.org/1999/xlink" content-type="arpha" xlink:type="simple">B568084E-7AB0-5389-A03F-C1393B5F7D6C</object-id><object-id xmlns:xlink="http://www.w3.org/1999/xlink" content-type="doi" xlink:type="simple">10.3897/BDJ.10.e91350.figure4</object-id><label>Figure 4.</label><caption><p><italic><tp:taxon-name><tp:taxon-name-part taxon-name-part-type="genus" reg="Bowie">Bowie</tp:taxon-name-part><tp:taxon-name-part taxon-name-part-type="species" reg="mengla">mengla</tp:taxon-name-part></tp:taxon-name></italic> sp. n., holotype male. <bold>a</bold> Palp, prolateral view, arrow points at excavation; <bold>b</bold> Palp, ventral view; <bold>c</bold> Palp, retrolateral view. C = conductor, E = embolus, RPO = retro-proximal cymbial outgrowth, RTA = retrolateral tibial apophysis, TA = tegular apophysis. Scale bar: 0.20 mm (<bold>a</bold>–<bold>c</bold>).</p></caption><graphic xmlns:xlink="http://www.w3.org/1999/xlink" xlink:href="bdj-10-e91350-g004.jpg" position="float" id="oo_735626.jpg" orientation="portrait" xlink:type="simple"><uri content-type="original_file" xlink:type="simple">https://binary.pensoft.net/fig/735626</uri></graphic></fig><fig-group id="F8073708" position="float" orientation="portrait"><caption><p>Dorsal view and ventral view of habitus.</p></caption><fig id="F8073713" position="float" orientation="portrait"><object-id xmlns:xlink="http://www.w3.org/1999/xlink" content-type="arpha" xlink:type="simple">2DF2BADD-7BE8-5413-8428-978F640F10AE</object-id><object-id xmlns:xlink="http://www.w3.org/1999/xlink" content-type="doi" xlink:type="simple">10.3897/BDJ.10.e91350.figure9a</object-id><label>Figure 9a.</label><caption><p><italic><tp:taxon-name><tp:taxon-name-part taxon-name-part-type="genus" reg="Anahita">Anahita</tp:taxon-name-part><tp:taxon-name-part taxon-name-part-type="species" reg="menglun">menglun</tp:taxon-name-part></tp:taxon-name></italic> sp. n., holotype male from China. Scale bar: 1.00 mm.</p></caption><graphic xmlns:xlink="http://www.w3.org/1999/xlink" xlink:href="bdj-10-e91350-g009_a.jpg" xlink:type="simple" position="float" orientation="portrait" id="oo_724379.jpg"><uri content-type="original_file" xlink:type="simple">https://binary.pensoft.net/fig/724379</uri></graphic></fig><fig id="F8073714" position="float" orientation="portrait"><object-id xmlns:xlink="http://www.w3.org/1999/xlink" content-type="arpha" xlink:type="simple">1221C9F9-5F61-52FC-8147-EC0871068B50</object-id><object-id xmlns:xlink="http://www.w3.org/1999/xlink" content-type="doi" xlink:type="simple">10.3897/BDJ.10.e91350.figure9b</object-id><label>Figure 9b.</label><caption><p><italic><tp:taxon-name><tp:taxon-name-part taxon-name-part-type="genus" reg="Bowie">Bowie</tp:taxon-name-part><tp:taxon-name-part taxon-name-part-type="species" reg="haiphong">haiphong</tp:taxon-name-part></tp:taxon-name></italic> sp. n., holotype male from Vietnam. Scale bar: 2.00 mm. <ext-link xmlns:xlink="http://www.w3.org/1999/xlink" ext-link-type="uri" xlink:href="https://doi.org/10.3897/BDJ.10.e91350.figure9b" xlink:type="simple"> </ext-link></p></caption><graphic xmlns:xlink="http://www.w3.org/1999/xlink" xlink:href="bdj-10-e91350-g009_b.jpg" xlink:type="simple" position="float" orientation="portrait" id="oo_724381.jpg"><uri content-type="original_file" xlink:type="simple">https://binary.pensoft.net/fig/724381</uri></graphic></fig><fig id="F8073715" position="float" orientation="portrait"><object-id xmlns:xlink="http://www.w3.org/1999/xlink" content-type="arpha" xlink:type="simple">C6ADD7EB-236D-542E-B411-9CF039A6F72F</object-id><object-id xmlns:xlink="http://www.w3.org/1999/xlink" content-type="doi" xlink:type="simple">10.3897/BDJ.10.e91350.figure9c</object-id><label>Figure 9c.</label><caption><p><italic><tp:taxon-name><tp:taxon-name-part taxon-name-part-type="genus" reg="Bowie">Bowie</tp:taxon-name-part><tp:taxon-name-part taxon-name-part-type="species" reg="mengla">mengla</tp:taxon-name-part></tp:taxon-name></italic> sp. n., holotype male from China. Scale bar: 1.00 mm.</p></caption><graphic xmlns:xlink="http://www.w3.org/1999/xlink" xlink:href="bdj-10-e91350-g009_c.jpg" xlink:type="simple" position="float" orientation="portrait" id="oo_724382.jpg"><uri content-type="original_file" xlink:type="simple">https://binary.pensoft.net/fig/724382</uri></graphic></fig><fig id="F8073716" position="float" orientation="portrait"><object-id xmlns:xlink="http://www.w3.org/1999/xlink" content-type="arpha" xlink:type="simple">494B7AA7-6EEA-5E20-86EA-7C7554F24CB9</object-id><object-id xmlns:xlink="http://www.w3.org/1999/xlink" content-type="doi" xlink:type="simple">10.3897/BDJ.10.e91350.figure9d</object-id><label>Figure 9d.</label><caption><p><italic><tp:taxon-name><tp:taxon-name-part taxon-name-part-type="genus" reg="Sinoctenus">Sinoctenus</tp:taxon-name-part><tp:taxon-name-part taxon-name-part-type="species" reg="zhui">zhui</tp:taxon-name-part></tp:taxon-name></italic> Marusik, Zhang &amp; Omelko, 2012, female from China. Scale bar: 2.00 mm.</p></caption><graphic xmlns:xlink="http://www.w3.org/1999/xlink" xlink:href="bdj-10-e91350-g009_d.jpg" xlink:type="simple" position="float" orientation="portrait" id="oo_724383.jpg"><uri content-type="original_file" xlink:type="simple">https://binary.pensoft.net/fig/724383</uri></graphic></fig></fig-group><fig id="F8073715" position="float" orientation="portrait"><object-id xmlns:xlink="http://www.w3.org/1999/xlink" content-type="arpha" xlink:type="simple">C6ADD7EB-236D-542E-B411-9CF039A6F72F</object-id><object-id xmlns:xlink="http://www.w3.org/1999/xlink" content-type="doi" xlink:type="simple">10.3897/BDJ.10.e91350.figure9c</object-id><label>Figure 9c.</label><caption><p><italic><tp:taxon-name><tp:taxon-name-part taxon-name-part-type="genus" reg="Bowie">Bowie</tp:taxon-name-part><tp:taxon-name-part taxon-name-part-type="species" reg="mengla">mengla</tp:taxon-name-part></tp:taxon-name></italic> sp. n., holotype male from China. Scale bar: 1.00 mm.</p></caption><graphic xmlns:xlink="http://www.w3.org/1999/xlink" xlink:href="bdj-10-e91350-g009_c.jpg" xlink:type="simple" position="float" orientation="portrait" id="oo_724382.jpg"><uri content-type="original_file" xlink:type="simple">https://binary.pensoft.net/fig/724382</uri></graphic></fig><fig-group id="F8073617" position="float" orientation="portrait"><caption><p>Ventral view of embolic tips of three species of <italic><tp:taxon-name><tp:taxon-name-part taxon-name-part-type="genus" reg="Bowie">Bowie</tp:taxon-name-part></tp:taxon-name></italic>.</p></caption><fig id="F8120123" position="float" orientation="portrait"><object-id xmlns:xlink="http://www.w3.org/1999/xlink" content-type="arpha" xlink:type="simple">8A8E55F0-7C84-5410-8608-C92DD7F660A6</object-id><object-id xmlns:xlink="http://www.w3.org/1999/xlink" content-type="doi" xlink:type="simple">10.3897/BDJ.10.e91350.figure8a</object-id><label>Figure 8a.</label><caption><p><italic><tp:taxon-name><tp:taxon-name-part taxon-name-part-type="genus" reg="Bowie">Bowie</tp:taxon-name-part><tp:taxon-name-part taxon-name-part-type="species" reg="haiphong">haiphong</tp:taxon-name-part></tp:taxon-name></italic> sp. n., paratype male. Scale bar: 0.10 mm.</p></caption><graphic xmlns:xlink="http://www.w3.org/1999/xlink" xlink:href="bdj-10-e91350-g008_a.jpg" xlink:type="simple" position="float" orientation="portrait" id="oo_736069.jpg"><uri content-type="original_file" xlink:type="simple">https://binary.pensoft.net/fig/736069</uri></graphic></fig><fig id="F8120124" position="float" orientation="portrait"><object-id xmlns:xlink="http://www.w3.org/1999/xlink" content-type="arpha" xlink:type="simple">001F92B3-C701-5F78-BF70-B4E9B3F1E774</object-id><object-id xmlns:xlink="http://www.w3.org/1999/xlink" content-type="doi" xlink:type="simple">10.3897/BDJ.10.e91350.figure8b</object-id><label>Figure 8b.</label><caption><p><italic><tp:taxon-name><tp:taxon-name-part taxon-name-part-type="genus" reg="Bowie">Bowie</tp:taxon-name-part><tp:taxon-name-part taxon-name-part-type="species" reg="mengla">mengla</tp:taxon-name-part></tp:taxon-name></italic> sp. n., paratype male. Scale bar: 0.10 mm.</p></caption><graphic xmlns:xlink="http://www.w3.org/1999/xlink" xlink:href="bdj-10-e91350-g008_b.jpg" xlink:type="simple" position="float" orientation="portrait" id="oo_736070.jpg"><uri content-type="original_file" xlink:type="simple">https://binary.pensoft.net/fig/736070</uri></graphic></fig><fig id="F8120125" position="float" orientation="portrait"><object-id xmlns:xlink="http://www.w3.org/1999/xlink" content-type="arpha" xlink:type="simple">33C7BE7B-EAD0-5C1F-A973-7AB86FFD59BE</object-id><object-id xmlns:xlink="http://www.w3.org/1999/xlink" content-type="doi" xlink:type="simple">10.3897/BDJ.10.e91350.figure8c</object-id><label>Figure 8c.</label><caption><p><italic><tp:taxon-name><tp:taxon-name-part taxon-name-part-type="genus" reg="Bowie">Bowie</tp:taxon-name-part><tp:taxon-name-part taxon-name-part-type="species" reg="zhengi">zhengi</tp:taxon-name-part></tp:taxon-name></italic> sp. n., paratype male. Scale bar: 0.10 mm.</p></caption><graphic xmlns:xlink="http://www.w3.org/1999/xlink" xlink:href="bdj-10-e91350-g008_c.jpg" xlink:type="simple" position="float" orientation="portrait" id="oo_736071.jpg"><uri content-type="original_file" xlink:type="simple">https://binary.pensoft.net/fig/736071</uri></graphic></fig></fig-group><fig id="F8054162" position="float" orientation="portrait"><object-id xmlns:xlink="http://www.w3.org/1999/xlink" content-type="arpha" xlink:type="simple">23C80D4B-D42D-5CC5-AACA-4129C9432B86</object-id><object-id xmlns:xlink="http://www.w3.org/1999/xlink" content-type="doi" xlink:type="simple">10.3897/BDJ.10.e91350.figure1</object-id><label>Figure 1.</label><caption><p>New distribution records of ctenid species from China and Vietnam. 1. <italic><tp:taxon-name><tp:taxon-name-part taxon-name-part-type="genus" reg="Anahita">Anahita</tp:taxon-name-part><tp:taxon-name-part taxon-name-part-type="species" reg="menglun">menglun</tp:taxon-name-part></tp:taxon-name></italic> sp. n. 2. <italic><tp:taxon-name><tp:taxon-name-part taxon-name-part-type="genus" reg="Bowie">Bowie</tp:taxon-name-part><tp:taxon-name-part taxon-name-part-type="species" reg="haiphong">haiphong</tp:taxon-name-part></tp:taxon-name></italic> sp. n. 3. <italic><tp:taxon-name><tp:taxon-name-part taxon-name-part-type="genus" reg="Bowie">B.</tp:taxon-name-part><tp:taxon-name-part taxon-name-part-type="species" reg="mengla">mengla</tp:taxon-name-part></tp:taxon-name></italic> sp. n. 4. <italic><tp:taxon-name><tp:taxon-name-part taxon-name-part-type="genus" reg="Bowie">B.</tp:taxon-name-part><tp:taxon-name-part taxon-name-part-type="species" reg="zhengi">zhengi</tp:taxon-name-part></tp:taxon-name></italic> sp. n. 5. <italic><tp:taxon-name><tp:taxon-name-part taxon-name-part-type="genus" reg="Sinoctenus">Sinoctenus</tp:taxon-name-part><tp:taxon-name-part taxon-name-part-type="species" reg="zhui">zhui</tp:taxon-name-part></tp:taxon-name></italic>.</p></caption><graphic xmlns:xlink="http://www.w3.org/1999/xlink" xlink:href="bdj-10-e91350-g001.jpg" position="float" id="oo_736095.jpg" orientation="portrait" xlink:type="simple"><uri content-type="original_file" xlink:type="simple">https://binary.pensoft.net/fig/736095</uri></graphic></fig></tp:treatment-sec><ref-list><ref id="B8070627"><element-citation xmlns:xlink="http://www.w3.org/1999/xlink" publication-type="article" xlink:type="simple"><person-group person-group-type="author"><name name-style="western"><surname>Jäger</surname><given-names>P</given-names></name></person-group><year>2022</year><article-title><italic><tp:taxon-name><tp:taxon-name-part taxon-name-part-type="genus" reg="Bowie">Bowie</tp:taxon-name-part></tp:taxon-name></italic> gen. nov., a diverse lineage of ground-dwelling spiders occurring from the Himalayas to Papua New Guinea and northern Australia (<tp:taxon-name><tp:taxon-name-part taxon-name-part-type="order">Araneae</tp:taxon-name-part></tp:taxon-name>: <tp:taxon-name><tp:taxon-name-part taxon-name-part-type="family">Ctenidae</tp:taxon-name-part></tp:taxon-name>: <tp:taxon-name><tp:taxon-name-part taxon-name-part-type="subfamily">Cteninae</tp:taxon-name-part></tp:taxon-name>)</article-title><source>Zootaxa</source><volume>5170 (1)</volume><fpage>1</fpage><lpage>200</lpage></element-citation></ref></ref-list></tp:taxon-treatment>
