# Supplementary material for: Four new species of ctenid spiders (Araneae, Ctenidae) from Southeast Asia, with the first description of the female of Sinoctenuszhui Marusik, Zhang & Omelko, 2012
Source: Biodivers Data J. 2022 Sep 15;10:e91350. doi: 10.3897/BDJ.10.e91350 (PMC9848509; doi:10.3897/BDJ.10.e91350)
Supplement: XML Treatment for Bowie zhengi [file BDJ.10.e91350-treatment4.xml]

<!DOCTYPE tp:taxon-treatment
  PUBLIC "-//TaxonX//DTD Taxonomic Treatment Publishing DTD v0 20100105//EN" "tax-treatment-NSO.dtd">
<tp:taxon-treatment xmlns:tp="http://www.plazi.org/taxpub"><tp:treatment-meta><mixed-citation publication-type="journal"><person-group><name><surname>Lu</surname><given-names>Ying</given-names></name><name><surname>Chu</surname><given-names>Chang</given-names></name><name><surname>Yao</surname><given-names>Zhiyuan</given-names></name><name><surname>Li</surname><given-names>Shuqiang</given-names></name></person-group><article-title>Four new species of ctenid spiders (<tp:taxon-name><tp:taxon-name-part taxon-name-part-type="order">Araneae</tp:taxon-name-part></tp:taxon-name>, <tp:taxon-name><tp:taxon-name-part taxon-name-part-type="family">Ctenidae</tp:taxon-name-part></tp:taxon-name>) from Southeast Asia, with the first description of the female of <italic><tp:taxon-name><tp:taxon-name-part taxon-name-part-type="genus" reg="Sinoctenus">Sinoctenus</tp:taxon-name-part><tp:taxon-name-part taxon-name-part-type="species" reg="zhui">zhui</tp:taxon-name-part></tp:taxon-name></italic> Marusik, Zhang &amp; Omelko, 2012</article-title><source>Biodivers Data J</source><day>15</day><month>09</month><year>2022</year><volume>10</volume><pub-id pub-id-type="doi">10.3897/BDJ.10.e91350</pub-id></mixed-citation></tp:treatment-meta><tp:nomenclature><tp:taxon-name>
            <object-id xmlns:xlink="http://www.w3.org/1999/xlink" content-type="arpha" xlink:type="simple">6C1E72E8-BDD6-50EB-83E3-2E83DEACDCF6</object-id>
            <tp:taxon-name-part taxon-name-part-type="genus">Bowie</tp:taxon-name-part>
            <tp:taxon-name-part taxon-name-part-type="species">zhengi</tp:taxon-name-part>
            <object-id xmlns:xlink="http://www.w3.org/1999/xlink" content-type="zoobank" xlink:type="simple" object-id-type="ZooBank">F3EBEC4A-BC46-4CEF-8E6D-237488B6E5DA</object-id>
          </tp:taxon-name><tp:taxon-authority>Yao &amp; Li</tp:taxon-authority><tp:taxon-status xmlns:xlink="http://www.w3.org/1999/xlink" xlink:type="simple">sp. n.</tp:taxon-status></tp:nomenclature><tp:treatment-sec sec-type="materials"><title>Materials</title><list list-type="alpha-lower" list-content="occurrences"><list-item><p><bold>Type status:</bold> <named-content xmlns:xlink="http://www.w3.org/1999/xlink" content-type="dwc:typeStatus" xlink:type="simple">Holotype</named-content>. <bold>Occurrence:</bold> recordedBy: <named-content xmlns:xlink="http://www.w3.org/1999/xlink" content-type="dwc:recordedBy" xlink:type="simple">Guo Zheng</named-content>; individualCount: <named-content xmlns:xlink="http://www.w3.org/1999/xlink" content-type="dwc:individualCount" xlink:type="simple">1</named-content>; sex: <named-content xmlns:xlink="http://www.w3.org/1999/xlink" content-type="dwc:sex" xlink:type="simple">male</named-content>; lifeStage: <named-content xmlns:xlink="http://www.w3.org/1999/xlink" content-type="dwc:lifeStage" xlink:type="simple">adult</named-content>; <bold>Taxon:</bold> order: <named-content xmlns:xlink="http://www.w3.org/1999/xlink" content-type="dwc:order" xlink:type="simple"><tp:taxon-name><tp:taxon-name-part taxon-name-part-type="order">Araneae</tp:taxon-name-part></tp:taxon-name></named-content>; family: <named-content xmlns:xlink="http://www.w3.org/1999/xlink" content-type="dwc:family" xlink:type="simple"><tp:taxon-name><tp:taxon-name-part taxon-name-part-type="family">Ctenidae</tp:taxon-name-part></tp:taxon-name></named-content>; genus: <named-content xmlns:xlink="http://www.w3.org/1999/xlink" content-type="dwc:genus" xlink:type="simple"><tp:taxon-name><tp:taxon-name-part taxon-name-part-type="genus">Bowie</tp:taxon-name-part></tp:taxon-name></named-content>; <bold>Location:</bold> country: <named-content xmlns:xlink="http://www.w3.org/1999/xlink" content-type="dwc:country" xlink:type="simple">China</named-content>; stateProvince: <named-content xmlns:xlink="http://www.w3.org/1999/xlink" content-type="dwc:stateProvince" xlink:type="simple">Yunnan</named-content>; municipality: <named-content xmlns:xlink="http://www.w3.org/1999/xlink" content-type="dwc:municipality" xlink:type="simple">Xishuangbanna</named-content>; locality: <named-content xmlns:xlink="http://www.w3.org/1999/xlink" content-type="dwc:locality" xlink:type="simple">Mengla County</named-content>; verbatimLocality: <named-content xmlns:xlink="http://www.w3.org/1999/xlink" content-type="dwc:verbatimLocality" xlink:type="simple">Menglun Town, Menglun Nature Reserve, Xishuangbanna Tropical Botanical Garden, Secondary tropical seasonal moist forest</named-content>; verbatimElevation: <named-content xmlns:xlink="http://www.w3.org/1999/xlink" content-type="dwc:verbatimElevation" xlink:type="simple">645 ± 17 m a.s.l.</named-content>; verbatimLatitude: <named-content xmlns:xlink="http://www.w3.org/1999/xlink" content-type="dwc:verbatimLatitude" xlink:type="simple">21°54.718'N</named-content>; verbatimLongitude: <named-content xmlns:xlink="http://www.w3.org/1999/xlink" content-type="dwc:verbatimLongitude" xlink:type="simple">101°16.940'E</named-content>; <bold>Event:</bold> samplingProtocol: <named-content xmlns:xlink="http://www.w3.org/1999/xlink" content-type="dwc:samplingProtocol" xlink:type="simple">Pitfall traps</named-content>; year: <named-content xmlns:xlink="http://www.w3.org/1999/xlink" content-type="dwc:year" xlink:type="simple">2007</named-content>; month: <named-content xmlns:xlink="http://www.w3.org/1999/xlink" content-type="dwc:month" xlink:type="simple">3</named-content>; day: <named-content xmlns:xlink="http://www.w3.org/1999/xlink" content-type="dwc:day" xlink:type="simple">1–15</named-content>; <bold>Record Level:</bold> institutionCode: <named-content xmlns:xlink="http://www.w3.org/1999/xlink" content-type="dwc:institutionCode" xlink:type="simple">IZCAS-Ar 43480</named-content></p></list-item><list-item><p><bold>Type status:</bold> <named-content xmlns:xlink="http://www.w3.org/1999/xlink" content-type="dwc:typeStatus" xlink:type="simple">Paratype</named-content>. <bold>Occurrence:</bold> recordedBy: <named-content xmlns:xlink="http://www.w3.org/1999/xlink" content-type="dwc:recordedBy" xlink:type="simple">Guo Zheng</named-content>; individualCount: <named-content xmlns:xlink="http://www.w3.org/1999/xlink" content-type="dwc:individualCount" xlink:type="simple">1</named-content>; sex: <named-content xmlns:xlink="http://www.w3.org/1999/xlink" content-type="dwc:sex" xlink:type="simple">male</named-content>; lifeStage: <named-content xmlns:xlink="http://www.w3.org/1999/xlink" content-type="dwc:lifeStage" xlink:type="simple">adult</named-content>; <bold>Taxon:</bold> order: <named-content xmlns:xlink="http://www.w3.org/1999/xlink" content-type="dwc:order" xlink:type="simple"><tp:taxon-name><tp:taxon-name-part taxon-name-part-type="order">Araneae</tp:taxon-name-part></tp:taxon-name></named-content>; family: <named-content xmlns:xlink="http://www.w3.org/1999/xlink" content-type="dwc:family" xlink:type="simple"><tp:taxon-name><tp:taxon-name-part taxon-name-part-type="family">Ctenidae</tp:taxon-name-part></tp:taxon-name></named-content>; genus: <named-content xmlns:xlink="http://www.w3.org/1999/xlink" content-type="dwc:genus" xlink:type="simple"><tp:taxon-name><tp:taxon-name-part taxon-name-part-type="genus">Bowie</tp:taxon-name-part></tp:taxon-name></named-content>; <bold>Location:</bold> country: <named-content xmlns:xlink="http://www.w3.org/1999/xlink" content-type="dwc:country" xlink:type="simple">China</named-content>; stateProvince: <named-content xmlns:xlink="http://www.w3.org/1999/xlink" content-type="dwc:stateProvince" xlink:type="simple">Yunnan</named-content>; municipality: <named-content xmlns:xlink="http://www.w3.org/1999/xlink" content-type="dwc:municipality" xlink:type="simple">Xishuangbanna</named-content>; locality: <named-content xmlns:xlink="http://www.w3.org/1999/xlink" content-type="dwc:locality" xlink:type="simple">Mengla County</named-content>; verbatimLocality: <named-content xmlns:xlink="http://www.w3.org/1999/xlink" content-type="dwc:verbatimLocality" xlink:type="simple">Menglun Town, Menglun Nature Reserve, Xishuangbanna Tropical Botanical Garden, Secondary tropical seasonal moist forest</named-content>; verbatimElevation: <named-content xmlns:xlink="http://www.w3.org/1999/xlink" content-type="dwc:verbatimElevation" xlink:type="simple">656 ± 15 m a.s.l.</named-content>; verbatimLatitude: <named-content xmlns:xlink="http://www.w3.org/1999/xlink" content-type="dwc:verbatimLatitude" xlink:type="simple">21°54.984'N</named-content>; verbatimLongitude: <named-content xmlns:xlink="http://www.w3.org/1999/xlink" content-type="dwc:verbatimLongitude" xlink:type="simple">101°16.982'E</named-content>; <bold>Event:</bold> samplingProtocol: <named-content xmlns:xlink="http://www.w3.org/1999/xlink" content-type="dwc:samplingProtocol" xlink:type="simple">Pitfall traps</named-content>; year: <named-content xmlns:xlink="http://www.w3.org/1999/xlink" content-type="dwc:year" xlink:type="simple">2007</named-content>; month: <named-content xmlns:xlink="http://www.w3.org/1999/xlink" content-type="dwc:month" xlink:type="simple">3</named-content>; day: <named-content xmlns:xlink="http://www.w3.org/1999/xlink" content-type="dwc:day" xlink:type="simple">16–31</named-content>; <bold>Record Level:</bold> institutionCode: <named-content xmlns:xlink="http://www.w3.org/1999/xlink" content-type="dwc:institutionCode" xlink:type="simple">IZCAS-Ar 43481</named-content></p></list-item><list-item><p><bold>Type status:</bold> <named-content xmlns:xlink="http://www.w3.org/1999/xlink" content-type="dwc:typeStatus" xlink:type="simple">Paratype</named-content>. <bold>Occurrence:</bold> recordedBy: <named-content xmlns:xlink="http://www.w3.org/1999/xlink" content-type="dwc:recordedBy" xlink:type="simple">Guo Zheng</named-content>; individualCount: <named-content xmlns:xlink="http://www.w3.org/1999/xlink" content-type="dwc:individualCount" xlink:type="simple">1</named-content>; sex: <named-content xmlns:xlink="http://www.w3.org/1999/xlink" content-type="dwc:sex" xlink:type="simple">female</named-content>; lifeStage: <named-content xmlns:xlink="http://www.w3.org/1999/xlink" content-type="dwc:lifeStage" xlink:type="simple">adult</named-content>; <bold>Taxon:</bold> order: <named-content xmlns:xlink="http://www.w3.org/1999/xlink" content-type="dwc:order" xlink:type="simple"><tp:taxon-name><tp:taxon-name-part taxon-name-part-type="order">Araneae</tp:taxon-name-part></tp:taxon-name></named-content>; family: <named-content xmlns:xlink="http://www.w3.org/1999/xlink" content-type="dwc:family" xlink:type="simple"><tp:taxon-name><tp:taxon-name-part taxon-name-part-type="family">Ctenidae</tp:taxon-name-part></tp:taxon-name></named-content>; genus: <named-content xmlns:xlink="http://www.w3.org/1999/xlink" content-type="dwc:genus" xlink:type="simple"><tp:taxon-name><tp:taxon-name-part taxon-name-part-type="genus">Bowie</tp:taxon-name-part></tp:taxon-name></named-content>; <bold>Location:</bold> country: <named-content xmlns:xlink="http://www.w3.org/1999/xlink" content-type="dwc:country" xlink:type="simple">China</named-content>; stateProvince: <named-content xmlns:xlink="http://www.w3.org/1999/xlink" content-type="dwc:stateProvince" xlink:type="simple">Yunnan</named-content>; municipality: <named-content xmlns:xlink="http://www.w3.org/1999/xlink" content-type="dwc:municipality" xlink:type="simple">Xishuangbanna</named-content>; locality: <named-content xmlns:xlink="http://www.w3.org/1999/xlink" content-type="dwc:locality" xlink:type="simple">Mengla County</named-content>; verbatimLocality: <named-content xmlns:xlink="http://www.w3.org/1999/xlink" content-type="dwc:verbatimLocality" xlink:type="simple">Menglun Town, Menglun Nature Reserve, Xishuangbanna Tropical Botanical Garden, Secondary tropical seasonal moist forest</named-content>; verbatimElevation: <named-content xmlns:xlink="http://www.w3.org/1999/xlink" content-type="dwc:verbatimElevation" xlink:type="simple">645 ± 17 m a.s.l.</named-content>; verbatimLatitude: <named-content xmlns:xlink="http://www.w3.org/1999/xlink" content-type="dwc:verbatimLatitude" xlink:type="simple">21°54.718'N</named-content>; verbatimLongitude: <named-content xmlns:xlink="http://www.w3.org/1999/xlink" content-type="dwc:verbatimLongitude" xlink:type="simple">101°16.940'E</named-content>; <bold>Event:</bold> samplingProtocol: <named-content xmlns:xlink="http://www.w3.org/1999/xlink" content-type="dwc:samplingProtocol" xlink:type="simple">Pitfall traps</named-content>; year: <named-content xmlns:xlink="http://www.w3.org/1999/xlink" content-type="dwc:year" xlink:type="simple">2007</named-content>; month: <named-content xmlns:xlink="http://www.w3.org/1999/xlink" content-type="dwc:month" xlink:type="simple">6</named-content>; day: <named-content xmlns:xlink="http://www.w3.org/1999/xlink" content-type="dwc:day" xlink:type="simple">19–26</named-content>; <bold>Record Level:</bold> institutionCode: <named-content xmlns:xlink="http://www.w3.org/1999/xlink" content-type="dwc:institutionCode" xlink:type="simple">IZCAS-Ar 43482</named-content></p></list-item><list-item><p><bold>Type status:</bold> <named-content xmlns:xlink="http://www.w3.org/1999/xlink" content-type="dwc:typeStatus" xlink:type="simple">Paratype</named-content>. <bold>Occurrence:</bold> recordedBy: <named-content xmlns:xlink="http://www.w3.org/1999/xlink" content-type="dwc:recordedBy" xlink:type="simple">Guo Zheng</named-content>; individualCount: <named-content xmlns:xlink="http://www.w3.org/1999/xlink" content-type="dwc:individualCount" xlink:type="simple">1</named-content>; sex: <named-content xmlns:xlink="http://www.w3.org/1999/xlink" content-type="dwc:sex" xlink:type="simple">female</named-content>; lifeStage: <named-content xmlns:xlink="http://www.w3.org/1999/xlink" content-type="dwc:lifeStage" xlink:type="simple">adult</named-content>; <bold>Taxon:</bold> order: <named-content xmlns:xlink="http://www.w3.org/1999/xlink" content-type="dwc:order" xlink:type="simple"><tp:taxon-name><tp:taxon-name-part taxon-name-part-type="order">Araneae</tp:taxon-name-part></tp:taxon-name></named-content>; family: <named-content xmlns:xlink="http://www.w3.org/1999/xlink" content-type="dwc:family" xlink:type="simple"><tp:taxon-name><tp:taxon-name-part taxon-name-part-type="family">Ctenidae</tp:taxon-name-part></tp:taxon-name></named-content>; genus: <named-content xmlns:xlink="http://www.w3.org/1999/xlink" content-type="dwc:genus" xlink:type="simple"><tp:taxon-name><tp:taxon-name-part taxon-name-part-type="genus">Bowie</tp:taxon-name-part></tp:taxon-name></named-content>; <bold>Location:</bold> country: <named-content xmlns:xlink="http://www.w3.org/1999/xlink" content-type="dwc:country" xlink:type="simple">China</named-content>; stateProvince: <named-content xmlns:xlink="http://www.w3.org/1999/xlink" content-type="dwc:stateProvince" xlink:type="simple">Yunnan</named-content>; municipality: <named-content xmlns:xlink="http://www.w3.org/1999/xlink" content-type="dwc:municipality" xlink:type="simple">Xishuangbanna</named-content>; locality: <named-content xmlns:xlink="http://www.w3.org/1999/xlink" content-type="dwc:locality" xlink:type="simple">Mengla County</named-content>; verbatimLocality: <named-content xmlns:xlink="http://www.w3.org/1999/xlink" content-type="dwc:verbatimLocality" xlink:type="simple">Menglun Town, Menglun Nature Reserve, Xishuangbanna Tropical Botanical Garden, Secondary tropical seasonal moist forest</named-content>; verbatimElevation: <named-content xmlns:xlink="http://www.w3.org/1999/xlink" content-type="dwc:verbatimElevation" xlink:type="simple">656 ± 15 m a.s.l.</named-content>; verbatimLatitude: <named-content xmlns:xlink="http://www.w3.org/1999/xlink" content-type="dwc:verbatimLatitude" xlink:type="simple">21°54.984'N</named-content>; verbatimLongitude: <named-content xmlns:xlink="http://www.w3.org/1999/xlink" content-type="dwc:verbatimLongitude" xlink:type="simple">101°16.982'E</named-content>; <bold>Event:</bold> samplingProtocol: <named-content xmlns:xlink="http://www.w3.org/1999/xlink" content-type="dwc:samplingProtocol" xlink:type="simple">Pitfall traps</named-content>; year: <named-content xmlns:xlink="http://www.w3.org/1999/xlink" content-type="dwc:year" xlink:type="simple">2007</named-content>; month: <named-content xmlns:xlink="http://www.w3.org/1999/xlink" content-type="dwc:month" xlink:type="simple">6</named-content>; day: <named-content xmlns:xlink="http://www.w3.org/1999/xlink" content-type="dwc:day" xlink:type="simple">1–15</named-content>; <bold>Record Level:</bold> institutionCode: <named-content xmlns:xlink="http://www.w3.org/1999/xlink" content-type="dwc:institutionCode" xlink:type="simple">IZCAS-Ar 43483</named-content></p></list-item></list></tp:treatment-sec><tp:treatment-sec sec-type="Description"><title>Description</title><p><bold>Male</bold> (IZCAS-Ar 43480): PL 6.5, PW 5.0, AW 2.3, OL 6.1, OW 4.4. Eye diameters and interdistances: AME 0.23, ALE 0.23, PME 0.31, PLE 0.25, AME–AME 0.19, AME–ALE 0.38, PME–PME 0.21, PME–PLE 0.39, AME–PME 0.19, ALE–PLE 0.20, clypeus AME 0.21, clypeus ALE 0.51. Palp and leg measurements: palp 7.0 (2.5, 1.0, 1.2, -, 2.3), I 17.7 (4.7, 2.3, 4.5, 4.6, 1.6), II 15.8 (4.5, 2.2, 3.7, 3.9, 1.5), III 13.6 (4.2, 2.0, 3.1, 3.1, 1.2), IV 19.6 (5.3, 2.1, 4.6, 5.9, 1.7). Leg formula 4123. Spination of palp and legs: palp 001, 112, 001; femora I p002, d113, r011, II–III p112, d111, r112, IV p112, d111, r002; patellae 101; tibiae I p010, d111, r110, v22222, II p110, d111, r010, v22222, III–IV p11, d111, r11, v222; metatarsi I p111, d001, r111, v222, II p111, d012, r111, v222, III p111, d002, r111, v222, IV p112, d010, r112, v222. Chelicerae with 3 promarginal, 4 retromarginal teeth and with elongated patch of 12 tiny denticles along entire cheliceral furrow. Retromargin of chelicerae close to fang base with 5 bristles. Sparse scopula on all tarsi and metatarsi I–III. Leg claws I, III, IV with 4 and II with 3 secondary teeth. Position of tarsal organ: II 1.32, III 1.02, IV 1.33.</p><p>Palp (Fig. <xref ref-type="fig" rid="F8054416">5</xref>a–c). RTA with sclerotised, triangular subdistal apophysis, distally without distinct teeth and strongly swollen on proximal part. Cymbium tip slightly conical, with retro-proximal outgrowth and retro-proximal protuberance (arrowed 2 in Fig. <xref ref-type="fig" rid="F8054416">5</xref>b, arrowed in Fig. <xref ref-type="fig" rid="F8054416">5</xref>c). Embolus arising in an 8-o’clock-position from tegulum, short, its tip situated in distal half of tegulum. Conductor arising in a 12-o’clock-position from tegulum. Tegular apophysis arising at 6-o’clock-position from tegulum, distinctly excavated on dorsal side and strongly concave on ventral side (arrowed 1 in Fig. <xref ref-type="fig" rid="F8054416">5</xref>b).</p><p>Colour (Fig. <xref ref-type="fig" rid="F8054418">6</xref>c and d). Reddish-brown with darker patterns. Dorsal prosoma with characteristic slightly lighter median band, widened behind eyes, anterior and lateral field with white hairs and with distinctly marked fovea and distinct radial markings. Sternum brown with patterns, ventral coxae yellowish-brown without patterns, labium and gnathocoxae reddish-brown with distal darker spots. Chelicerae reddish-brown. Palps and legs yellowish-brown, without distinct patterns. Dorsal opisthosoma yellowish-brown with black patches, anterior margin and cardiac region with lighter area. Lateral opisthosoma spotted. Ventral opisthosoma dark brown with two posteriorly converging lines of spots and two pairs of distinct spots in the median field close to epigastric furrow. Spinnerets light with anterior lateral spinnerets laterally dark.</p><p><bold>Female</bold> (IZCAS-Ar 43482): PL 6.0, PW 4.6, AW 3.0, OL 6.9, OW 4.7. Eye diameters and interdistances: AME 0.21, ALE 0.22, PME 0.28, PLE 0.27, AME–AME 0.24, AME–ALE 0.41, PME–PME 0.31, PME–PLE 0.49, AME–PME 0.19, ALE–PLE 0.26, clypeus AME 0.16, clypeus ALE 0.50. Palp and leg measurements: palp 5.1 (1.7, 0.9, 1.1, -, 1.4), I 13.2 (3.6, 2.1, 3.4, 2.9, 1.2), II 12.0 (3.5, 1.8, 2.9, 2.8, 1.0), III 11.7 (3.6, 1.9, 2.4, 2.8, 1.0), IV 16.7 (4.4, 2.0, 3.9, 4.9, 1.5). Leg formula 4123. Spination of palp and legs: palp 001, 012, 001; femora I p002, d111, r010, II p112, d111, r111, III p111, d111, r112, IV p001, d111, r102; patellae I–II 000, III–IV 101; tibiae I–II v22222, III–IV p11, d111, r11, v222; metatarsi I–II v222, III p111, d012, r111, v222, IV p112, d010, r112, v222. Chelicerae with 3 promarginal, 4 retromarginal teeth and with elongated patch of 12 tiny denticles along entire cheliceral furrow. Retromargin of chelicerae close to fang base with 6 bristles. Sparse scopula restricted almost entirely to tarsi, only metatarsi I–II with sparse scopula hairs. Palpal claw with 6 secondary teeth, leg claws I–III with 3 and IV with 4 secondary teeth. Position of tarsal organ: I 0.84, II 0.89, III 0.69, IV 0.92.</p><p>Copulatory organ (Fig. <xref ref-type="fig" rid="F8054418">6</xref>a and b). Epigynal field laterally with two separate long nearly elliptic patches. The anterior part of the median plate is shorter than its posterior part, epigynal teeth nearly triangular, situated submedially at widest part. Internal duct system with two large vulval folds. Spermathecae with two distinctly separated chambers, fertilisation ducts small.</p><p>Colour (Fig. <xref ref-type="fig" rid="F8054418">6</xref>e and f). As in male, except for: dorsal prosoma with characteristic distinct lighter median band, anterior and lateral field without distinct hairs.</p><p><bold>Variation</bold>: Paratype male (IZCAS-Ar 43481): PL 5.8, OL 5.5. Second paratype female (IZCAS-Ar 43483): PL 6.3, OL 6.9.</p></tp:treatment-sec><tp:treatment-sec sec-type="Diagnosis"><title>Diagnosis</title><p>Medium <tp:taxon-name><tp:taxon-name-part taxon-name-part-type="family">Ctenidae</tp:taxon-name-part></tp:taxon-name> (total length male 11.3–12.6, female 12.9–13.2). The new species was assigned to the <italic>bemywife</italic> species-group with the characteristics of retro-proximal protuberance of the cymbium and the transversally orientated TA. Additionally, it resembles <italic><tp:taxon-name><tp:taxon-name-part taxon-name-part-type="genus" reg="Bowie">B.</tp:taxon-name-part><tp:taxon-name-part taxon-name-part-type="species" reg="yulin">yulin</tp:taxon-name-part></tp:taxon-name></italic> (Yao and Li, 2022) (see <xref ref-type="bibr" rid="B8054430">Chu et al. 2022</xref>: figs. 6–7) by having similar male retro-proximal protuberance of the cymbium, tegular apophysis (Fig. <xref ref-type="fig" rid="F8054416">5</xref>a–c) and female epigynal teeth (Fig. <xref ref-type="fig" rid="F8054418">6</xref>a), but can be distinguished by the embolus without small membranous process distally (Fig. <xref ref-type="fig" rid="F8054416">5</xref>b and Fig. <xref ref-type="fig" rid="F8073617">8</xref>c; present in <italic><tp:taxon-name><tp:taxon-name-part taxon-name-part-type="genus" reg="Bowie">B.</tp:taxon-name-part><tp:taxon-name-part taxon-name-part-type="species" reg="yulin">yulin</tp:taxon-name-part></tp:taxon-name></italic>), by the RTA with sclerotised, triangular subdistal apophysis (Fig. <xref ref-type="fig" rid="F8054416">5</xref>b; distally with teeth and strongly swollen on proximal part in <italic><tp:taxon-name><tp:taxon-name-part taxon-name-part-type="genus" reg="Bowie">B.</tp:taxon-name-part><tp:taxon-name-part taxon-name-part-type="species" reg="yulin">yulin</tp:taxon-name-part></tp:taxon-name></italic>), by the female epigynal median plate narrowed anteriorly (Fig. <xref ref-type="fig" rid="F8054418">6</xref>a; the anterior part of median plate is as wide as the posterior part in <italic><tp:taxon-name><tp:taxon-name-part taxon-name-part-type="genus" reg="Bowie">B.</tp:taxon-name-part><tp:taxon-name-part taxon-name-part-type="species" reg="yulin">yulin</tp:taxon-name-part></tp:taxon-name></italic>) and by the spermathecae not spherical and chamber II small (Fig. <xref ref-type="fig" rid="F8054418">6</xref>b; spermathecae both spherical and chamber II large in <italic><tp:taxon-name><tp:taxon-name-part taxon-name-part-type="genus" reg="Bowie">B.</tp:taxon-name-part><tp:taxon-name-part taxon-name-part-type="species" reg="yulin">yulin</tp:taxon-name-part></tp:taxon-name></italic>).</p></tp:treatment-sec><tp:treatment-sec sec-type="Etymology"><title>Etymology</title><p>The specific name is a patronym in honour of the collector Guo Zheng (Shenyang Normal University, Shenyang, China); noun in genitive case.</p></tp:treatment-sec><tp:treatment-sec sec-type="Distribution"><title>Distribution</title><p>China (Yunnan, type locality, Fig. <xref ref-type="fig" rid="F8054162">1</xref>).</p></tp:treatment-sec><tp:treatment-sec><!--Section generated to contain objects referenced in tp:taxon-treatment.--><fig id="F8054416" position="float" orientation="portrait"><object-id xmlns:xlink="http://www.w3.org/1999/xlink" content-type="arpha" xlink:type="simple">D9287A2E-B38C-521C-AF98-CF3BA87226E1</object-id><object-id xmlns:xlink="http://www.w3.org/1999/xlink" content-type="doi" xlink:type="simple">10.3897/BDJ.10.e91350.figure5</object-id><label>Figure 5.</label><caption><p><italic><tp:taxon-name><tp:taxon-name-part taxon-name-part-type="genus" reg="Bowie">Bowie</tp:taxon-name-part><tp:taxon-name-part taxon-name-part-type="species" reg="zhengi">zhengi</tp:taxon-name-part></tp:taxon-name></italic> sp. n., holotype male. <bold>a</bold> Palp, prolateral view; <bold>b</bold> Palp, ventral view, arrow 1 points at concave, arrow 2 points at protuberance; <bold>c</bold> Palp, retrolateral view, arrow points at protuberance. C = conductor, E = embolus, RPO = retro-proximal cymbial outgrowth, RTA = retrolateral tibial apophysis, TA = tegular apophysis. Scale bar: 0.50 mm (<bold>a</bold>–<bold>c</bold>).</p></caption><graphic xmlns:xlink="http://www.w3.org/1999/xlink" xlink:href="bdj-10-e91350-g005.jpg" position="float" id="oo_735627.jpg" orientation="portrait" xlink:type="simple"><uri content-type="original_file" xlink:type="simple">https://binary.pensoft.net/fig/735627</uri></graphic></fig><fig id="F8054418" position="float" orientation="portrait"><object-id xmlns:xlink="http://www.w3.org/1999/xlink" content-type="arpha" xlink:type="simple">6F44D181-0217-54F9-84CE-117E9F90AE14</object-id><object-id xmlns:xlink="http://www.w3.org/1999/xlink" content-type="doi" xlink:type="simple">10.3897/BDJ.10.e91350.figure6</object-id><label>Figure 6.</label><caption><p><italic><tp:taxon-name><tp:taxon-name-part taxon-name-part-type="genus" reg="Bowie">Bowie</tp:taxon-name-part><tp:taxon-name-part taxon-name-part-type="species" reg="zhengi">zhengi</tp:taxon-name-part></tp:taxon-name></italic> sp. n. <bold>a</bold> Paratype female, epigyne, ventral view; <bold>b</bold> Paratype female, vulva, dorsal view; <bold>c</bold> Holotype male, habitus, dorsal view; <bold>d</bold> Holotype male, habitus, ventral view; <bold>e</bold> Paratype female, habitus, dorsal view; <bold>f</bold> Paratype female, habitus, ventral view. ET = epigynal teeth, FD = fertilisation duct, SP = spermathecae, SS = slit sensillum. Scale bars: 0.20 mm (<bold>a–b</bold>), 1.00 mm (<bold>c</bold>–<bold>f</bold>).</p></caption><graphic xmlns:xlink="http://www.w3.org/1999/xlink" xlink:href="bdj-10-e91350-g006.jpg" position="float" id="oo_735628.jpg" orientation="portrait" xlink:type="simple"><uri content-type="original_file" xlink:type="simple">https://binary.pensoft.net/fig/735628</uri></graphic></fig><fig-group id="F8073617" position="float" orientation="portrait"><caption><p>Ventral view of embolic tips of three species of <italic><tp:taxon-name><tp:taxon-name-part taxon-name-part-type="genus" reg="Bowie">Bowie</tp:taxon-name-part></tp:taxon-name></italic>.</p></caption><fig id="F8120123" position="float" orientation="portrait"><object-id xmlns:xlink="http://www.w3.org/1999/xlink" content-type="arpha" xlink:type="simple">8A8E55F0-7C84-5410-8608-C92DD7F660A6</object-id><object-id xmlns:xlink="http://www.w3.org/1999/xlink" content-type="doi" xlink:type="simple">10.3897/BDJ.10.e91350.figure8a</object-id><label>Figure 8a.</label><caption><p><italic><tp:taxon-name><tp:taxon-name-part taxon-name-part-type="genus" reg="Bowie">Bowie</tp:taxon-name-part><tp:taxon-name-part taxon-name-part-type="species" reg="haiphong">haiphong</tp:taxon-name-part></tp:taxon-name></italic> sp. n., paratype male. Scale bar: 0.10 mm.</p></caption><graphic xmlns:xlink="http://www.w3.org/1999/xlink" xlink:href="bdj-10-e91350-g008_a.jpg" xlink:type="simple" position="float" orientation="portrait" id="oo_736069.jpg"><uri content-type="original_file" xlink:type="simple">https://binary.pensoft.net/fig/736069</uri></graphic></fig><fig id="F8120124" position="float" orientation="portrait"><object-id xmlns:xlink="http://www.w3.org/1999/xlink" content-type="arpha" xlink:type="simple">001F92B3-C701-5F78-BF70-B4E9B3F1E774</object-id><object-id xmlns:xlink="http://www.w3.org/1999/xlink" content-type="doi" xlink:type="simple">10.3897/BDJ.10.e91350.figure8b</object-id><label>Figure 8b.</label><caption><p><italic><tp:taxon-name><tp:taxon-name-part taxon-name-part-type="genus" reg="Bowie">Bowie</tp:taxon-name-part><tp:taxon-name-part taxon-name-part-type="species" reg="mengla">mengla</tp:taxon-name-part></tp:taxon-name></italic> sp. n., paratype male. Scale bar: 0.10 mm.</p></caption><graphic xmlns:xlink="http://www.w3.org/1999/xlink" xlink:href="bdj-10-e91350-g008_b.jpg" xlink:type="simple" position="float" orientation="portrait" id="oo_736070.jpg"><uri content-type="original_file" xlink:type="simple">https://binary.pensoft.net/fig/736070</uri></graphic></fig><fig id="F8120125" position="float" orientation="portrait"><object-id xmlns:xlink="http://www.w3.org/1999/xlink" content-type="arpha" xlink:type="simple">33C7BE7B-EAD0-5C1F-A973-7AB86FFD59BE</object-id><object-id xmlns:xlink="http://www.w3.org/1999/xlink" content-type="doi" xlink:type="simple">10.3897/BDJ.10.e91350.figure8c</object-id><label>Figure 8c.</label><caption><p><italic><tp:taxon-name><tp:taxon-name-part taxon-name-part-type="genus" reg="Bowie">Bowie</tp:taxon-name-part><tp:taxon-name-part taxon-name-part-type="species" reg="zhengi">zhengi</tp:taxon-name-part></tp:taxon-name></italic> sp. n., paratype male. Scale bar: 0.10 mm.</p></caption><graphic xmlns:xlink="http://www.w3.org/1999/xlink" xlink:href="bdj-10-e91350-g008_c.jpg" xlink:type="simple" position="float" orientation="portrait" id="oo_736071.jpg"><uri content-type="original_file" xlink:type="simple">https://binary.pensoft.net/fig/736071</uri></graphic></fig></fig-group><fig id="F8054162" position="float" orientation="portrait"><object-id xmlns:xlink="http://www.w3.org/1999/xlink" content-type="arpha" xlink:type="simple">23C80D4B-D42D-5CC5-AACA-4129C9432B86</object-id><object-id xmlns:xlink="http://www.w3.org/1999/xlink" content-type="doi" xlink:type="simple">10.3897/BDJ.10.e91350.figure1</object-id><label>Figure 1.</label><caption><p>New distribution records of ctenid species from China and Vietnam. 1. <italic><tp:taxon-name><tp:taxon-name-part taxon-name-part-type="genus" reg="Anahita">Anahita</tp:taxon-name-part><tp:taxon-name-part taxon-name-part-type="species" reg="menglun">menglun</tp:taxon-name-part></tp:taxon-name></italic> sp. n. 2. <italic><tp:taxon-name><tp:taxon-name-part taxon-name-part-type="genus" reg="Bowie">Bowie</tp:taxon-name-part><tp:taxon-name-part taxon-name-part-type="species" reg="haiphong">haiphong</tp:taxon-name-part></tp:taxon-name></italic> sp. n. 3. <italic><tp:taxon-name><tp:taxon-name-part taxon-name-part-type="genus" reg="Bowie">B.</tp:taxon-name-part><tp:taxon-name-part taxon-name-part-type="species" reg="mengla">mengla</tp:taxon-name-part></tp:taxon-name></italic> sp. n. 4. <italic><tp:taxon-name><tp:taxon-name-part taxon-name-part-type="genus" reg="Bowie">B.</tp:taxon-name-part><tp:taxon-name-part taxon-name-part-type="species" reg="zhengi">zhengi</tp:taxon-name-part></tp:taxon-name></italic> sp. n. 5. <italic><tp:taxon-name><tp:taxon-name-part taxon-name-part-type="genus" reg="Sinoctenus">Sinoctenus</tp:taxon-name-part><tp:taxon-name-part taxon-name-part-type="species" reg="zhui">zhui</tp:taxon-name-part></tp:taxon-name></italic>.</p></caption><graphic xmlns:xlink="http://www.w3.org/1999/xlink" xlink:href="bdj-10-e91350-g001.jpg" position="float" id="oo_736095.jpg" orientation="portrait" xlink:type="simple"><uri content-type="original_file" xlink:type="simple">https://binary.pensoft.net/fig/736095</uri></graphic></fig></tp:treatment-sec><ref-list><ref id="B8054430"><element-citation xmlns:xlink="http://www.w3.org/1999/xlink" publication-type="article" xlink:type="simple"><person-group person-group-type="author"><name name-style="western"><surname>Chu</surname><given-names>Chang</given-names></name><name name-style="western"><surname>Lu</surname><given-names>Ying</given-names></name><name name-style="western"><surname>Yao</surname><given-names>Zhiyuan</given-names></name><name name-style="western"><surname>Li</surname><given-names>Shuqiang</given-names></name></person-group><year>2022</year><article-title>A survey of ctenid spiders (<tp:taxon-name><tp:taxon-name-part taxon-name-part-type="order">Araneae</tp:taxon-name-part></tp:taxon-name>, <tp:taxon-name><tp:taxon-name-part taxon-name-part-type="family">Ctenidae</tp:taxon-name-part></tp:taxon-name>) from Xishuangbanna Tropical Botanical Garden, Yunnan, China</article-title><source>Biodiversity Data Journal</source><volume>10(e87597)</volume><fpage>1</fpage><lpage>18</lpage><pub-id pub-id-type="doi">10.3897/bdj.10.e87597</pub-id></element-citation></ref></ref-list></tp:taxon-treatment>
