# Supplementary material for: Four new species of ctenid spiders (Araneae, Ctenidae) from Southeast Asia, with the first description of the female of Sinoctenuszhui Marusik, Zhang & Omelko, 2012
Source: Biodivers Data J. 2022 Sep 15;10:e91350. doi: 10.3897/BDJ.10.e91350 (PMC9848509; doi:10.3897/BDJ.10.e91350)
Supplement: XML Treatment for Sinoctenus [file BDJ.10.e91350-treatment5.xml]

<!DOCTYPE tp:taxon-treatment
  PUBLIC "-//TaxonX//DTD Taxonomic Treatment Publishing DTD v0 20100105//EN" "tax-treatment-NSO.dtd">
<tp:taxon-treatment xmlns:tp="http://www.plazi.org/taxpub"><tp:treatment-meta><mixed-citation publication-type="journal"><person-group><name><surname>Lu</surname><given-names>Ying</given-names></name><name><surname>Chu</surname><given-names>Chang</given-names></name><name><surname>Yao</surname><given-names>Zhiyuan</given-names></name><name><surname>Li</surname><given-names>Shuqiang</given-names></name></person-group><article-title>Four new species of ctenid spiders (<tp:taxon-name><tp:taxon-name-part taxon-name-part-type="order">Araneae</tp:taxon-name-part></tp:taxon-name>, <tp:taxon-name><tp:taxon-name-part taxon-name-part-type="family">Ctenidae</tp:taxon-name-part></tp:taxon-name>) from Southeast Asia, with the first description of the female of <italic><tp:taxon-name><tp:taxon-name-part taxon-name-part-type="genus" reg="Sinoctenus">Sinoctenus</tp:taxon-name-part><tp:taxon-name-part taxon-name-part-type="species" reg="zhui">zhui</tp:taxon-name-part></tp:taxon-name></italic> Marusik, Zhang &amp; Omelko, 2012</article-title><source>Biodivers Data J</source><day>15</day><month>09</month><year>2022</year><volume>10</volume><pub-id pub-id-type="doi">10.3897/BDJ.10.e91350</pub-id></mixed-citation></tp:treatment-meta><tp:nomenclature><tp:taxon-name>
            <object-id xmlns:xlink="http://www.w3.org/1999/xlink" content-type="arpha" xlink:type="simple">542C303D-7B82-54D4-B8AE-3E91534C7772</object-id>
            <tp:taxon-name-part taxon-name-part-type="genus">Sinoctenus</tp:taxon-name-part>
          </tp:taxon-name><tp:taxon-authority>Marusik, Zhang &amp; Omelko, 2012</tp:taxon-authority></tp:nomenclature><tp:treatment-sec sec-type="Description"><title>Description</title><p>For the male detail description of <italic><tp:taxon-name><tp:taxon-name-part taxon-name-part-type="genus" reg="Sinoctenus">Sinoctenus</tp:taxon-name-part><tp:taxon-name-part taxon-name-part-type="species" reg="zhui">zhui</tp:taxon-name-part></tp:taxon-name></italic> Marusik, Zhang &amp; Omelko, 2012, see <xref ref-type="bibr" rid="B8054523">Marusik et al. (2012)</xref> and for the female description, see below.</p></tp:treatment-sec><tp:treatment-sec sec-type="Diagnosis"><title>Diagnosis</title><p>It can be distinguished from other genera of the family by the male palp longer than the body (see <xref ref-type="bibr" rid="B8054523">Marusik et al. 2012</xref>: fig. 2), by the male tibia with small spine-like retrolateral apophysis (see <xref ref-type="bibr" rid="B8054523">Marusik et al. 2012</xref>: figs. 11 and 13), by the tegular apophysis covering almost whole bulbus (see <xref ref-type="bibr" rid="B8054523">Marusik et al. 2012</xref>: fig. 9), by the male chelicerae with a ridge on the retromargin part (see <xref ref-type="bibr" rid="B8054523">Marusik et al. 2012</xref>: fig. 6), by the posterior lateral spinnerets with an elongate apical segment (see <xref ref-type="bibr" rid="B8054523">Marusik et al. 2012</xref>: fig. 7), by the anterior part of female epigynal field M-shaped (Fig. <xref ref-type="fig" rid="F8054424">7</xref>a), by the epigynal teeth pointed and long, situated posteriorly (Fig. <xref ref-type="fig" rid="F8054424">7</xref>a) and by the vulval fertilisation ducts nearly parallel to the margin of spermathecae, pointing medio-anteriorly (Fig. <xref ref-type="fig" rid="F8054424">7</xref>b).</p></tp:treatment-sec><tp:treatment-sec sec-type="Distribution"><title>Distribution</title><p>China (Hainan, type locality).</p></tp:treatment-sec><tp:treatment-sec><!--Section generated to contain objects referenced in tp:taxon-treatment.--><fig id="F8054424" position="float" orientation="portrait"><object-id xmlns:xlink="http://www.w3.org/1999/xlink" content-type="arpha" xlink:type="simple">7135CC31-DB20-5698-9F77-6C79E10FC221</object-id><object-id xmlns:xlink="http://www.w3.org/1999/xlink" content-type="doi" xlink:type="simple">10.3897/BDJ.10.e91350.figure7</object-id><label>Figure 7.</label><caption><p><italic><tp:taxon-name><tp:taxon-name-part taxon-name-part-type="genus" reg="Sinoctenus">Sinoctenus</tp:taxon-name-part><tp:taxon-name-part taxon-name-part-type="species" reg="zhui">zhui</tp:taxon-name-part></tp:taxon-name></italic> Marusik, Zhang &amp; Omelko, 2012, female. <bold>a</bold> epigyne, ventral view; <bold>b</bold> vulva, dorsal view. ET = epigynal teeth, FD = fertilisation duct, SP = spermathecae. Scale bar: 0.20 mm (<bold>a</bold>–<bold>b</bold>).</p></caption><graphic xmlns:xlink="http://www.w3.org/1999/xlink" xlink:href="bdj-10-e91350-g007.jpg" position="float" id="oo_735647.jpg" orientation="portrait" xlink:type="simple"><uri content-type="original_file" xlink:type="simple">https://binary.pensoft.net/fig/735647</uri></graphic></fig></tp:treatment-sec><ref-list><ref id="B8054523"><element-citation xmlns:xlink="http://www.w3.org/1999/xlink" publication-type="article" xlink:type="simple"><person-group person-group-type="author"><name name-style="western"><surname>Marusik</surname><given-names>Y M</given-names></name><name name-style="western"><surname>Zhang</surname><given-names>F</given-names></name><name name-style="western"><surname>Omelko</surname><given-names>M M</given-names></name></person-group><year>2012</year><article-title>A new genus and species of ctenid spiders (<tp:taxon-name><tp:taxon-name-part taxon-name-part-type="order">Aranei</tp:taxon-name-part></tp:taxon-name>: <tp:taxon-name><tp:taxon-name-part taxon-name-part-type="family">Ctenidae</tp:taxon-name-part></tp:taxon-name>) from south China</article-title><source><tp:taxon-name><tp:taxon-name-part taxon-name-part-type="phylum">Arthropoda</tp:taxon-name-part></tp:taxon-name> Selecta</source><volume>21 (1)</volume><fpage>61</fpage><lpage>66</lpage><pub-id pub-id-type="doi">10.15298/arthsel.21.1.05</pub-id></element-citation></ref></ref-list></tp:taxon-treatment>
